# Supplementary material for: Fatty Acid Binding Proteins 3 and 4 Predict Both All-Cause and Cardiovascular Mortality in Subjects with Chronic Heart Failure and Type 2 Diabetes Mellitus
Source: Antioxidants (Basel). 2023 Mar 4;12(3):645. doi: 10.3390/antiox12030645 (PMC10044995; doi:10.3390/antiox12030645)
Supplement: Supplementary file 1 [file antioxidants-12-00645-s001.zip]

Archive with 1 entries (1 files):
- antioxidants-2252059-supplementary.pdf
